# Supplementary material for: Reduced heart rate variability during mania in a repeated naturalistic observational study
Source: Front Psychiatry. 2023 Sep 7;14:1250925. doi: 10.3389/fpsyt.2023.1250925 (PMC10513449; doi:10.3389/fpsyt.2023.1250925)
Supplement: Supplementary file 1 [file Data_Sheet_1.XLS]

## Sheet: 20230301_HRV_table
ID	RMSSD_eut	RMSSD_man	SampEn_eut	SampEn_man	HFpow_ARlog_eut	HFpow_ARlog_man	LFpow_ARlog_eut	LFpow_ARlog_man	VLFpow_ARlog_eut	VLFpow_ARlog_man	TOTpow_AR_eut	TOTpow_AR_man	HFpeak_FFT_eut	HFpeak_FFT_man
1	36.984	35.1199	1.69355	1.70856	4.4631	5.71627	5.42794	4.25806	4.78679	3.91835	434.56	425.138	0.246667	0.286667
2	49.7601	27.4674	1.89336	1.79452	6.92862	5.74542	6.69987	6.03831	5.65775	4.7344	2120.34	845.905	0.256667	0.263333
3	29.2568	24.7778	1.79967	1.65112	5.4243	5.31887	6.23976	4.02652	5.5922	4.25755	1008.07	330.949	0.293333	0.256667
4	52.3351	42.128	1.98882	1.50866	6.3001	5.80235	5.77221	2.62682	5.31432	2.14093	1070.42	353.795	0.223333	0.28
5	38.8793	29.2033	1.77674	1.49203	6.29789	5.44286	5.97543	3.71595	5.03547	3.41209	1091.32	302.665	0.18	0.283333
6	51.7327	26.9303	1.87225	1.53203	6.35263	5.2486	6.68947	5.47758	5.499	4.10342	1622.89	490.233	0.26	0.246667
7	57.8335	59.1601	1.56228	1.20603	7.10956	7.58503	4.72612	3.96174	3.80371	3.00448	1382.13	2042.09	0.31	0.336667
8	65.8657	37.8282	1.6636	1.85367	7.48639	6.3441	7.92778	5.48936	6.30723	4.22402	5105.87	879.792	0.163333	0.243333
9	38.5993	31.9657	1.77373	2.03869	6.04867	5.65594	6.3339	5.30029	5.47848	4.25741	1226.89	557.207	0.236667	0.223333
10	31.9334	17.061	1.59708	1.16476	6.19417	3.66391	4.41948	3.36489	3.99172	3.06748	627.51	89.5177	0.213333	0.233333
11	52.0836	22.9472	1.95406	1.77494	6.36457	4.07249	4.94024	5.94119	4.46799	5.37286	809.574	654.984	0.366667	0.38
12	24.0664	23.8987	1.64477	1.35136	4.73287	4.65651	5.00946	2.28769	4.34699	2.3199	340.852	125.468	0.266667	0.246667
13	19.4807	18.6614	1.67518	1.47287	4.35957	4.21473	6.0902	5.49848	3.98107	3.37333	573.427	341.286	0.25	0.306667
14	33.1453	24.7487	1.7539	1.70587	6.02465	5.21974	5.14887	4.43885	3.63968	3.35531	624.264	298.419	0.223333	0.256667
15	38.3493	27.5924	1.86031	1.42659	6.33411	5.16003	5.4243	2.89576	5.04031	2.48442	945.598	204.999	0.23	0.213333

## Sheet: Readme
Variable name	Description
ID	Fictive number to identify participant
RMSSD_eut	Root Mean Square of Successive Differences (RMSSD) in 5-minute samples during spontaneous rest during EUTHYMIC state.
RMSSD_man	Root Mean Square of Successive Differences (RMSSD) in 5-minute samples during spontaneous rest during MANIC state.
SampEn_eut	Sample enropy in 5-minute samples during spontaneous rest during EUTHYMIC state
SampEn_man	Sample enropy in 5-minute samples during spontaneous rest during MANIC state
HFpow_ARlog_eut	Logarithm transformed value of absolute power of HF band in 5-minute samples during spontaneous rest during EUTHYMIC state.
HFpow_ARlog_man	Logarithm transformed value of absolute power of HF band in 5-minute samples during spontaneous rest during MANIC state.
LFpow_ARlog_eut	Logarithm transformed value of absolute power of LF band in 5-minute samples during spontaneous rest during EUTHYMIC state.
LFpow_ARlog_man	Logarithm transformed value of absolute power of LF band in 5-minute samples during spontaneous rest during MANIC state.
VLFpow_ARlog_eut	Logarithm transformed value of absolute power of VLF band in 5-minute samples during spontaneous rest during EUTHYMIC state.
VLFpow_ARlog_man	Logarithm transformed value of absolute power of VLF band in 5-minute samples during spontaneous rest during MANIC state.
TOTpow_AR_eut	Total power of frequncy bands in 5-minute samples during spontaneous rest during EUTHYMIC state
TOTpow_AR_man	Total power of frequncy bands in 5-minute samples during spontaneous rest during MANIC state
HFpeak_FFT_eut	Peak frequency of the high-frequency band in 5-minute samples during spontaneous rest during EUTHYMIC state.
HFpeak_FFT_man	Peak frequency of the high-frequency band in 5-minute samples during spontaneous rest during MANIC state.
