# Supplementary material for: Reduced heart rate variability during mania in a repeated naturalistic observational study
Source: Front Psychiatry. 2023 Sep 7;14:1250925. doi: 10.3389/fpsyt.2023.1250925 (PMC10513449; doi:10.3389/fpsyt.2023.1250925)
Supplement: Supplementary file 2 [file Data_Sheet_2.xlsx]

## Sheet: S2 Table Medication use
		n
Psychotropic medication use and combinations, assessment 1	Atypical antipsychotic, non-lithium mood stabilizor	3
	Atypical antipsychotic, non-lithium mood stabilizor, benzodiazepine	2
	Atypical antipsychotic, non-lithium mood stabilizor, benzodiazepine, sleep aid	2
	Atypical antipsychotic, lithium	1
	Atypical antipsychotic, lithium, antidepressant	1
	Atypical antipsychotic, lithium, non-lithium mood stabilizor	1
	Atypical antipsychotic, antidepressant, benzodiazepine	1
Psychotropic medication changes between assessments	3 discontinued benzodiazepine
Somatic medication use and combinations, asessment 1	Metformin	2
	Metformin, SGLT2 inhibitor	1
	Calsium antagonist	1
	ACE inhibitor	1
	Budesonide/formoterol inhaler	1
	Salbutamol inhaler	1
	Levothyroxine	1
Somatic medication changes between assessments	1 added beta blocker
	1 added ACE inhibitor
	1 discontinued salbutamol inhaler
Anti-depressant: vortioxetine. Atypical antipsychotic: aripiprazole, lurasidone, olanzapine, risperidone, quetiapine or zuclopenthixol. Benzodiazepine: oxazepam or diazepam. Non-lithium mood stabilizors: lamotrigine or valproate. Sleep aid: alimemazine or zolpidem.
