# Supplementary material for: Reduced heart rate variability during mania in a repeated naturalistic observational study
Source: Front Psychiatry. 2023 Sep 7;14:1250925. doi: 10.3389/fpsyt.2023.1250925 (PMC10513449; doi:10.3389/fpsyt.2023.1250925)
Supplement: Supplementary file 3 [file Data_Sheet_3.xlsx]

## Sheet: HRV change score confounders
	RMSSD	Total power	HF-power	LF-power	VLF-power	Sample entropy
Age, mean centered	0.01	0.02	3.41	0.01	0.02	0
	(0.01)	(0.03)	(12.73)	(0.03)	(0.03)	(0.01)
Sex, male	0.06	-0.06	154.05	0.36	0.24	-0.09
	(0.17)	(0.61)	(308.80)	(0.70)	(0.62)	(0.14)
nobs	15	15	15	15	15	15
r.squared	0.08	0.08	0.02	0.02	0.05	0.03
adj.r.squared	-0.07	-0.08	-0.14	-0.14	-0.11	-0.13
sigma	0.28	1.01	511.59	1.17	1.03	0.24
statistic	0.54	0.49	0.12	0.15	0.3	0.21
p.value	0.6	0.63	0.88	0.87	0.75	0.81
df	2	2	2	2	2	2
df.residual	12	12	12	12	12	12
nobs.1	15	15	15	15	15	15
*** p < 0.001; ** p < 0.01; * p < 0.05.
