# Supplementary material for: Reduced heart rate variability during mania in a repeated naturalistic observational study
Source: Front Psychiatry. 2023 Sep 7;14:1250925. doi: 10.3389/fpsyt.2023.1250925 (PMC10513449; doi:10.3389/fpsyt.2023.1250925)
Supplement: Supplementary file 4 [file Data_Sheet_4.xlsx]

## Sheet: Correlation table time and HRV
Variable	M	SD	1	2	3	4	5	6
1. Time	214.50	112.37
2. RMSSD	35.66	13.04	-.02
			[-.38, .34]
3. Total power	897.54	950.24	-.01	.75**
			[-.37, .35]	[.53, .87]
4. HF-power	5.68	0.99	.07	.88**	.69**
			[-.30, .42]	[.77, .94]	[.43, .84]
5. LF-power	5.07	1.29	-.06	.33	.62**	.30
			[-.41, .31]	[-.03, .62]	[.33, .80]	[-.07, .60]
6. VLF-power	4.23	1.06	-.05	.37*	.58**	.32	.90**
			[-.40, .32]	[.01, .64]	[.27, .77]	[-.05, .61]	[.81, .95]
7. Sample entropy	1.67	0.21	-.01	.25	.15	.28	.63**	.69**
			[-.37, .35]	[-.13, .56]	[-.22, .49]	[-.09, .58]	[.35, .81]	[.44, .84]
Time: Minutes after 8 pm. M and SD represent mean and standard deviation, respectively. Values in square brackets indicate the 95% confidence interval for each correlation. * indicates p < .05. ** indicates p < .01.
