# Supplementary material for: Reduced heart rate variability during mania in a repeated naturalistic observational study
Source: Front Psychiatry. 2023 Sep 7;14:1250925. doi: 10.3389/fpsyt.2023.1250925 (PMC10513449; doi:10.3389/fpsyt.2023.1250925)
Supplement: Supplementary file 5 [file Data_Sheet_5.csv]

	estimate	statistic	conf.low	conf.high	p.value	Hedges_g	CI_low	CI_high
RMSSD	11,09	3,81	4,37	17,81	0,005	1,15	0,34	2,05
Total power	563,58	2,96	124,53	1002,64	0,018	0,89	0,15	1,7
HF-power	0,86	3,09	0,22	1,5	0,015	0,93	0,18	1,75
LF-power	1,67	5,11	0,92	2,43	0,001	1,54	0,61	2,62
VLF-power	1,52	4,94	0,81	2,23	0,001	1,49	0,57	2,54
Sample enropy	0,31	6,21	0,19	0,42	2,56E-04	1,87	0,83	3,11
